# Supplementary material for: Multidrug-Resistant Staphylococcus haemolyticus ST42 Carrying ΨSCCmec57395-like SCCmec and Resistant Islands with Type I aj1–LP–fusB Structure Emerges in Taiwan Hospitals
Source: Antibiotics (Basel). 2025 Oct 13;14(10):1015. doi: 10.3390/antibiotics14101015 (PMC12561750; doi:10.3390/antibiotics14101015)
Supplement: Supplementary file 1 [file antibiotics-14-01015-s001.zip]

Archive with 3 entries (3 files):
- Figure S1 .pdf
- Table S1.pdf
- Table S2.pdf
